# Supplementary material for: Evaluation of a new culture medium for isolation of nontuberculous mycobacteria from environmental water samples
Source: PLoS One. 2021 Mar 3;16(3):e0247166. doi: 10.1371/journal.pone.0247166 (PMC7928522; doi:10.1371/journal.pone.0247166)
Supplement: S1 Data — (XLSX) [file pone.0247166.s001.xlsx]

## Sheet: Sheet1
Sample Number	Source	NTM Recovered (CFU/mL)			Non-NTM Recovered
		7H10	7H11	RGM	7H10	7H11	RGM
1	Potable	0	0	0	yes	Yes	0
2	Potable	0	0	2	OG	Yes	0
3	Potable	0	0	0	Yes	Yes	0
4	Potable	0	0	0	yes	Yes	0
5	Potable	6	12	3	yes	Yes	0
6	Potable-swab	0	0	>300	OG	OG	0
7	Potable-swab	0	0	>300	OG	OG	0
8	Potable-swab	0	0	>300	0	OG	0
9	Potable-swab	18	>300	>300	OG	OG	0
10	Potable	0	0	197	yes	yes	0
11	Potable	42	14	51	Yes	OG	0
12	Potable	400	72	>300	OG	OG	0
13	Potable	0	26	139	OG	yes	0
14	Potable-IM	30	2	14	Yes	0	0
15	Potable	>600	58	>300	0	0	0
16	Potable	2	6	8	Yes	Yes	0
17	Potable	0	0	0	0	0	0
18	Potable	0	2	2	Yes	Yes	0
19	Potable	0	2	0	0	0	0
20	Potable	2	0	1	0	Yes	0
21	Potable	0	0	1	Yes	Yes	0
22	Potable	0	38	8	OG	0	0
23	Potable	162	6	25	0	0	0
24	Potable	>600	>600	243	Yes	Yes	0
25	Potable	220	26	217	OG	OG	0
26	Potable	64	0	50	OG	OG	0
27	Potable	30	6	23	yes	0	0
28	Potable	44	0	>300	OG	OG	0
29	Potable	96	76	87	OG	yes	0
30	Potable	>600	>600	>300	yes	0	0
31	Potable	424	38	155	yes	yes	0
32	Potable	90	56	26	yes	yes	0
33	Potable	2	2	16	yes	yes	0
34	Potable	82	18	31	yes	yes	0
35	Potable	92	32	69	yes	yes	0
36	Potable-IM	14	0	0	0	0	0
37	Potable-IM	8	10	11	yes	yes	0
38	Potable	0	0	0	0	0	0
39	Potable	0	0	0	0	0	0
40	Potable	0	0	0	0	yes	0
41	Potable	0	0	0	0	0	0
42	Potable	0	0	0	0	0	0
43	Potable	0	0	0	0	0	0
44	Potable	0	0	0	0	0	0
45	Potable	0	0	0	0	0	0
46	Potable	0	0	0	0	0	0
47	Potable	0	0	0	0	0	0
48	Potable	0	0	0	0	0	0
49	Potable	0	0	0	0	0	0
50	Potable	0	0	0	0	0	0
51	Potable	0	0	0	0	0	0
52	Potable	0	0	0	0	0	0
53	Potable	0	0	0	0	0	0
54	Potable	0	0	0	0	0	0
55	Potable	0	0	0	0	0	0
56	Medical Device	0	0	0	OG	OG	0
57	Potable	0	0	0	0	0	0
58	Potable	0	0	0	0	0	0
59	Potable	0	0	0	0	0	0
60	Potable-IM	16	4	3	0	0	0
61	Potable-IM	0	0	>300	OG	OG	4 fungus
62	Potable-IM	2	0	3	yes	yes	0
63	Potable-IM	0	66	107	OG	yes	0
64	Potable-IM	34	24	22	OG	OG	0
65	Potable-IM	8	0	10	yes	yes	0
66	Potable-IM	0	0	0	yes	yes	0
67	Potable-IM	0	0	0	0	0	0
68	Potable-IM	2	0	0	yes	0	0
69	Potable-IM	0	0	0	0	0	0
70	Potable-IM	2	0	2	0	0	0
71	Potable-IM	0	0	0	0	0	0
72	Potable	0	0	0	yes	yes	0
73	Potable	0	0	0	0	0	0
74	Potable	>600	142	>300	0	0	0
75	Potable	>600	32	>300	0	0	0
76	Potable-IM	32	20	19	yes	yes	0
77	Potable-IM	>600	8	34	0	0	0
78	Potable-IM	12	10	0	yes	yes	0
79	Potable	0	0	0	0	0	0
80	Potable-IM	160	60	61	0	0	0
81	Potable-IM	10	0	10	yes	yes	0
82	Potable	0	0	0	0	0	0
83	Potable	10	0	21	yes	yes	0
84	Potable	0	0	5	OG	OG	0
85	Potable	0	2	6	yes	yes	0
86	Potable	6	0	6	yes	yes	0
87	Potable	2	2	1	yes	0	0
88	Potable	28	0	0	yes	0	0
89	Potable	2	0	0	OG	yes	0
90	Potable	0	0	0	yes	0	0
91	Potable	16	8	13	yes	0	0
92	Potable	0	0	0	yes	0	0
93	Potable	0	0	6	yes	yes	0
94	Potable	2	4	9	yes	yes	0
95	Potable	6	0	10	yes	yes	0
96	Potable	60	88	87	yes	yes	0
97	Potable	62	26	72	yes	yes	0
98	Potable	0	0	1	OG	OG	0
99	Potable	0	0	0	yes	0	0
100	Potable	2	0	0	yes	0	0
101	Potable	0	0	0	yes	0	0
102	Potable	2	0	0	yes	0	0
103	Potable	0	0	0	yes	yes	0
104	Potable	0	0	0	yes	yes	0
105	Potable	8	2	0	yes	yes	0
106	Potable	0	0	0	0	0	0
107	Potable	0	0	0	0	0	0
108	Potable	0	0	0	0	0	0
109	Potable	0	0	0	0	0	0
110	Potable	0	0	0	0	0	0
111	Potable	0	0	0	0	0	0
112	Potable	0	0	0	0	0	0
113	Potable	0	0	0	0	0	0
114	Potable	2	2	2	yes	0	0
115	Potable	0	0	0	0	0	0
116	Potable	0	0	0	0	0	0
117	Potable	0	0	0	0	0	0
118	Potable	0	0	0	0	0	0
119	Potable	0	0	0	0	0	0
120	Potable	0	0	0	0	0	0
121	Potable	0	0	0	0	0	0
122	Potable	0	0	0	0	0	0
123	Potable	0	0	0	0	0	0
124	Potable	0	0	0	0	0	0
125	Potable	0	0	0	0	0	0
126	Potable	0	0	0	0	0	0
127	Potable	0	0	0	0	0	0
128	Potable	0	0	0	0	0	0
129	Potable	0	0	0	0	0	0
130	Potable	0	0	0	0	0	0
131	Potable	0	0	0	0	0	0
132	Potable	0	0	0	0	0	0
133	Potable	0	0	0	0	0	0
134	Potable	0	0	0	0	0	0
135	Potable	0	0	0	0	0	0
136	Potable	0	0	0	0	0	0
137	Potable	0	0	0	0	0	0
138	Potable	0	0	0	0	0	0
139	Potable	0	0	0	0	0	0
140	Potable	0	0	0	0	0	0
141	Potable	0	0	0	0	0	0
142	Potable	60	60	30	0	0	0
143	Cooling Tower	188	156	125	OG	OG	0
144	Cooling Tower	0	>600	180	OG	yes	0
145	Cooling Tower	0	122	77	OG	yes	0
146	Cooling Tower	74	94	72	yes	yes	0
147	Cooling Tower	>600	>600	81	yes	0	0
148	Cooling Tower	>600	>600	127	yes	0	0
149	Cooling Tower	400	142	189	OG	yes	0
150	Cooling Tower	290	156	229	OG	yes	0
151	Cooling Tower	0	136	83	OG	yes	0
152	Cooling Tower	6	>600	>300	OG	yes	0
153	Cooling Tower	0	208	20	OG	yes	0
154	Decorative Fountain	0	0	0	yes	yes	0
155	Decorative Fountain	0	0	2	yes	0	0
156	Decorative Fountain	0	0	0	yes	yes	0
157	Decorative Fountain	0	0	0	0	0	0
158	Decorative Fountain	0	0	0	0	0	0
159	Cooling Tower	168	158	120	OG	yes	0
160	Potable	74	>500	>300	yes	yes	0
161	Potable-IM	2	0	1	yes	yes	0
162	Potable	0	0	0	0	0	0
163	Potable	0	0	0	0	0	0
164	Hot Tub	0	0	0	yes	0	0
165	Potable	0	0	0	0	0	0
166	Potable	0	0	0	0	0	0
167	Potable	0	0	0	0	0	0
168	Potable	0	0	0	0	0	0
169	Potable	0	0	0	0	0	0
170	Potable	0	0	0	0	0	0
171	Potable	0	0	0	0	0	0
172	Potable	0	0	0	0	0	0
173	Potable	0	0	0	0	0	0
174	Potable	0	0	0	0	0	0
175	Potable	0	0	0	0	0	0
176	Potable	0	0	0	0	0	0
177	Potable	0	0	0	0	0	0
178	Potable	0	0	0	0	0	0
179	Potable	0	0	0	0	0	0
180	Potable	0	0	0	0	0	0
181	Potable	0	0	0	0	0	0
182	Potable	0	0	0	0	0	0
183	Potable	0	0	0	0	0	0
184	Potable	0	0	0	0	0	0
185	Potable	0	0	0	0	0	0
186	Potable	0	0	0	0	0	0
187	Potable	0	0	0	0	0	0
188	Potable	0	0	0	0	0	0
189	Potable	0	0	0	0	0	0
190	Potable	0	0	0	0	0	0
191	Potable	0	0	0	0	0	0
192	Potable	0	0	0	0	0	0
193	Medical Device	0	0	0	yes	0	0
194	Potable	>600	66	348	OG	yes	0
195	Potable	244	242	263	OG	OG	0
196	Potable	>600	152	>300	OG	OG	0
197	Cooling Tower	28	>600	>300	yes	0	0
198	Cooling Tower	0	314	>300	OG	yes	0
199	Cooling Tower	70	52	48	yes	yes	0
200	Cooling Tower	0	30	12	OG	yes	0
201	Cooling Tower	0	0	88	OG	OG	0
202	Decorative Fountain	0	0	0	0	0	0
203	Decorative Fountain	0	0	0	0	0	0
204	Decorative Fountain	0	0	0	yes	yes	0
205	Decorative Fountain	0	0	0	0	0	0
206	Decorative Fountain	0	0	0	0	0	0
207	Potable	0	0	2	OG	yes	0
208	Cooling Tower	0	68	126	OG	OG	0
209	Cooling Tower	0	96	198	OG	yes	0
210	Potable	0	0	32	yes	yes	0
211	Potable	0	0	0	0	0	0
212	Potable	0	0	0	0	0	0
213	Potable	0	0	0	0	0	0
214	Potable	0	0	0	0	0	0
215	Potable	0	0	0	0	0	0
216	Potable	0	0	0	0	0	0
217	Potable-IM	>600	164	>300	yes	yes	0
218	Potable	0	0	0	0	0	0
219	Potable	4	0	1	yes	0	0
220	Potable- HWT	34	56	95	OG	yes	0
221	Potable- HWT	>600	246	351	0	0	0
222	Potable- HWT	46	42	74	OG	0	0
223	Potable-Swab	>600	92	>300	yes	yes	0
IM= Ice Machine
OG= Overgrown
HWT= Hot Water Tank
